# Supplementary material for: Anthropometric characteristics and long-term trends among olympic male water polo players from former Yugoslavia
Source: Front Public Health. 2026 Mar 9;14:1797720. doi: 10.3389/fpubh.2026.1797720 (PMC13006572; doi:10.3389/fpubh.2026.1797720)
Supplement: Supplementary file 1 [file Table_1.xlsx]

## Sheet: Sheet1
Sex	Age	Body Height	Height	Body Weight	BMI	Team	NOC	Games	Year of the Olympic Games	Season	City	Sport	Event	Medal
M	24	176	1.76	79	25.5036	Yugoslavia	YUG	1956 Summer	1956	Summer	Melbourne	Water Polo	Water Polo Men's Water Polo	Silver
M	20	182	1.82	91	27.4725	Yugoslavia	YUG	1956 Summer	1956	Summer	Melbourne	Water Polo	Water Polo Men's Water Polo	Silver
M	28	176	1.76	79	25.5036	Yugoslavia	YUG	1956 Summer	1956	Summer	Melbourne	Water Polo	Water Polo Men's Water Polo	Silver
M	24	182	1.82	82	24.7555	Yugoslavia	YUG	1956 Summer	1956	Summer	Melbourne	Water Polo	Water Polo Men's Water Polo	Silver
M	25	182	1.82	91	27.4725	Yugoslavia	YUG	1956 Summer	1956	Summer	Melbourne	Water Polo	Water Polo Men's Water Polo	Silver
M	22	186	1.86	93	26.8817	Yugoslavia	YUG	1956 Summer	1956	Summer	Melbourne	Water Polo	Water Polo Men's Water Polo	Silver
M	23	181	1.81	78	23.8088	Yugoslavia	YUG	1960 Summer	1960	Summer	Roma	Water Polo	Water Polo Men's Water Polo	NA
M	28	182	1.82	82	24.7555	Yugoslavia	YUG	1960 Summer	1960	Summer	Roma	Water Polo	Water Polo Men's Water Polo	NA
M	21	186	1.86	88	25.4365	Yugoslavia	YUG	1960 Summer	1960	Summer	Roma	Water Polo	Water Polo Men's Water Polo	NA
M	21	187	1.87	88	25.1651	Yugoslavia	YUG	1960 Summer	1960	Summer	Roma	Water Polo	Water Polo Men's Water Polo	NA
M	29	182	1.82	91	27.4725	Yugoslavia	YUG	1960 Summer	1960	Summer	Roma	Water Polo	Water Polo Men's Water Polo	NA
M	26	186	1.86	93	26.8817	Yugoslavia	YUG	1960 Summer	1960	Summer	Roma	Water Polo	Water Polo Men's Water Polo	NA
M	26	192	1.92	93	25.2279	Yugoslavia	YUG	1960 Summer	1960	Summer	Roma	Water Polo	Water Polo Men's Water Polo	NA
M	18	198	1.98	100	25.5076	Yugoslavia	YUG	1960 Summer	1960	Summer	Roma	Water Polo	Water Polo Men's Water Polo	NA
M	27	181	1.81	78	23.8088	Yugoslavia	YUG	1964 Summer	1964	Summer	Tokyo	Water Polo	Water Polo Men's Water Polo	Silver
M	29	179	1.79	82	25.5922	Yugoslavia	YUG	1964 Summer	1964	Summer	Tokyo	Water Polo	Water Polo Men's Water Polo	Silver
M	22	183	1.83	85	25.3815	Yugoslavia	YUG	1964 Summer	1964	Summer	Tokyo	Water Polo	Water Polo Men's Water Polo	Silver
M	25	186	1.86	88	25.4365	Yugoslavia	YUG	1964 Summer	1964	Summer	Tokyo	Water Polo	Water Polo Men's Water Polo	Silver
M	25	187	1.87	88	25.1651	Yugoslavia	YUG	1964 Summer	1964	Summer	Tokyo	Water Polo	Water Polo Men's Water Polo	Silver
M	23	185	1.85	92	26.8809	Yugoslavia	YUG	1964 Summer	1964	Summer	Tokyo	Water Polo	Water Polo Men's Water Polo	Silver
M	30	192	1.92	93	25.2279	Yugoslavia	YUG	1964 Summer	1964	Summer	Tokyo	Water Polo	Water Polo Men's Water Polo	Silver
M	24	178	1.78	95	29.9836	Yugoslavia	YUG	1964 Summer	1964	Summer	Tokyo	Water Polo	Water Polo Men's Water Polo	Silver
M	22	198	1.98	100	25.5076	Yugoslavia	YUG	1964 Summer	1964	Summer	Tokyo	Water Polo	Water Polo Men's Water Polo	Silver
M	29	197	1.97	103	26.5402	Yugoslavia	YUG	1964 Summer	1964	Summer	Tokyo	Water Polo	Water Polo Men's Water Polo	Silver
M	22	196	1.96	110	28.6339	Yugoslavia	YUG	1964 Summer	1964	Summer	Tokyo	Water Polo	Water Polo Men's Water Polo	Silver
M	27	191	1.91	80	21.9292	Yugoslavia	YUG	1968 Summer	1968	Summer	Mexico City	Water Polo	Water Polo Men's Water Polo	Gold
M	26	183	1.83	85	25.3815	Yugoslavia	YUG	1968 Summer	1968	Summer	Mexico City	Water Polo	Water Polo Men's Water Polo	Gold
M	25	187	1.87	87	24.8792	Yugoslavia	YUG	1968 Summer	1968	Summer	Mexico City	Water Polo	Water Polo Men's Water Polo	Gold
M	24	188	1.88	91	25.7469	Yugoslavia	YUG	1968 Summer	1968	Summer	Mexico City	Water Polo	Water Polo Men's Water Polo	Gold
M	22	196	1.96	94	24.469	Yugoslavia	YUG	1968 Summer	1968	Summer	Mexico City	Water Polo	Water Polo Men's Water Polo	Gold
M	28	178	1.78	95	29.9836	Yugoslavia	YUG	1968 Summer	1968	Summer	Mexico City	Water Polo	Water Polo Men's Water Polo	Gold
M	24	185	1.85	95	27.7575	Yugoslavia	YUG	1968 Summer	1968	Summer	Mexico City	Water Polo	Water Polo Men's Water Polo	Gold
M	24	190	1.9	95	26.3158	Yugoslavia	YUG	1968 Summer	1968	Summer	Mexico City	Water Polo	Water Polo Men's Water Polo	Gold
M	26	198	1.98	100	25.5076	Yugoslavia	YUG	1968 Summer	1968	Summer	Mexico City	Water Polo	Water Polo Men's Water Polo	Gold
M	33	197	1.97	103	26.5402	Yugoslavia	YUG	1968 Summer	1968	Summer	Mexico City	Water Polo	Water Polo Men's Water Polo	Gold
M	26	196	1.96	110	28.6339	Yugoslavia	YUG	1968 Summer	1968	Summer	Mexico City	Water Polo	Water Polo Men's Water Polo	Gold
M	31	191	1.91	80	21.9292	Yugoslavia	YUG	1972 Summer	1972	Summer	Munich	Water Polo	Water Polo Men's Water Polo	NA
M	25	183	1.83	83	24.7843	Yugoslavia	YUG	1972 Summer	1972	Summer	Munich	Water Polo	Water Polo Men's Water Polo	NA
M	25	182	1.82	84	25.3593	Yugoslavia	YUG	1972 Summer	1972	Summer	Munich	Water Polo	Water Polo Men's Water Polo	NA
M	30	183	1.83	85	25.3815	Yugoslavia	YUG	1972 Summer	1972	Summer	Munich	Water Polo	Water Polo Men's Water Polo	NA
M	24	188	1.88	87	24.6152	Yugoslavia	YUG	1972 Summer	1972	Summer	Munich	Water Polo	Water Polo Men's Water Polo	NA
M	27	188	1.88	91	25.7469	Yugoslavia	YUG	1972 Summer	1972	Summer	Munich	Water Polo	Water Polo Men's Water Polo	NA
M	25	190	1.9	91	25.2078	Yugoslavia	YUG	1972 Summer	1972	Summer	Munich	Water Polo	Water Polo Men's Water Polo	NA
M	26	196	1.96	94	24.469	Yugoslavia	YUG	1972 Summer	1972	Summer	Munich	Water Polo	Water Polo Men's Water Polo	NA
M	32	178	1.78	95	29.9836	Yugoslavia	YUG	1972 Summer	1972	Summer	Munich	Water Polo	Water Polo Men's Water Polo	NA
M	30	198	1.98	100	25.5076	Yugoslavia	YUG	1972 Summer	1972	Summer	Munich	Water Polo	Water Polo Men's Water Polo	NA
M	30	196	1.96	110	28.6339	Yugoslavia	YUG	1972 Summer	1972	Summer	Munich	Water Polo	Water Polo Men's Water Polo	NA
M	22	187	1.87	82	23.4493	Yugoslavia	YUG	1976 Summer	1976	Summer	Montreal	Water Polo	Water Polo Men's Water Polo	NA
M	29	183	1.83	83	24.7843	Yugoslavia	YUG	1976 Summer	1976	Summer	Montreal	Water Polo	Water Polo Men's Water Polo	NA
M	29	182	1.82	84	25.3593	Yugoslavia	YUG	1976 Summer	1976	Summer	Montreal	Water Polo	Water Polo Men's Water Polo	NA
M	29	190	1.9	91	25.2078	Yugoslavia	YUG	1976 Summer	1976	Summer	Montreal	Water Polo	Water Polo Men's Water Polo	NA
M	26	192	1.92	91	24.6853	Yugoslavia	YUG	1976 Summer	1976	Summer	Montreal	Water Polo	Water Polo Men's Water Polo	NA
M	23	190	1.9	93	25.7618	Yugoslavia	YUG	1976 Summer	1976	Summer	Montreal	Water Polo	Water Polo Men's Water Polo	NA
M	30	196	1.96	94	24.469	Yugoslavia	YUG	1976 Summer	1976	Summer	Montreal	Water Polo	Water Polo Men's Water Polo	NA
M	31	190	1.9	95	26.3158	Yugoslavia	YUG	1976 Summer	1976	Summer	Montreal	Water Polo	Water Polo Men's Water Polo	NA
M	23	195	1.95	95	24.9836	Yugoslavia	YUG	1976 Summer	1976	Summer	Montreal	Water Polo	Water Polo Men's Water Polo	NA
M	24	190	1.9	105	29.0859	Yugoslavia	YUG	1976 Summer	1976	Summer	Montreal	Water Polo	Water Polo Men's Water Polo	NA
M	34	196	1.96	110	28.6339	Yugoslavia	YUG	1976 Summer	1976	Summer	Montreal	Water Polo	Water Polo Men's Water Polo	NA
M	24	180	1.8	80	24.6914	Yugoslavia	YUG	1980 Summer	1980	Summer	Moskva	Water Polo	Water Polo Men's Water Polo	Silver
M	32	188	1.88	84	23.7664	Yugoslavia	YUG	1980 Summer	1980	Summer	Moskva	Water Polo	Water Polo Men's Water Polo	Silver
M	24	187	1.87	85	24.3072	Yugoslavia	YUG	1980 Summer	1980	Summer	Moskva	Water Polo	Water Polo Men's Water Polo	Silver
M	32	188	1.88	87	24.6152	Yugoslavia	YUG	1980 Summer	1980	Summer	Moskva	Water Polo	Water Polo Men's Water Polo	Silver
M	20	188	1.88	88	24.8981	Yugoslavia	YUG	1980 Summer	1980	Summer	Moskva	Water Polo	Water Polo Men's Water Polo	Silver
M	27	190	1.9	93	25.7618	Yugoslavia	YUG	1980 Summer	1980	Summer	Moskva	Water Polo	Water Polo Men's Water Polo	Silver
M	24	193	1.93	93	24.9671	Yugoslavia	YUG	1980 Summer	1980	Summer	Moskva	Water Polo	Water Polo Men's Water Polo	Silver
M	27	195	1.95	95	24.9836	Yugoslavia	YUG	1980 Summer	1980	Summer	Moskva	Water Polo	Water Polo Men's Water Polo	Silver
M	25	196	1.96	95	24.7293	Yugoslavia	YUG	1980 Summer	1980	Summer	Moskva	Water Polo	Water Polo Men's Water Polo	Silver
M	27	185	1.85	96	28.0497	Yugoslavia	YUG	1980 Summer	1980	Summer	Moskva	Water Polo	Water Polo Men's Water Polo	Silver
M	28	190	1.9	105	29.0859	Yugoslavia	YUG	1980 Summer	1980	Summer	Moskva	Water Polo	Water Polo Men's Water Polo	Silver
M	28	187	1.87	85	24.3072	Yugoslavia	YUG	1984 Summer	1984	Summer	Los Angeles	Water Polo	Water Polo Men's Water Polo	Gold
M	18	198	1.98	85	21.6815	Yugoslavia	YUG	1984 Summer	1984	Summer	Los Angeles	Water Polo	Water Polo Men's Water Polo	Gold
M	25	188	1.88	86	24.3323	Yugoslavia	YUG	1984 Summer	1984	Summer	Los Angeles	Water Polo	Water Polo Men's Water Polo	Gold
M	24	193	1.93	86	23.0879	Yugoslavia	YUG	1984 Summer	1984	Summer	Los Angeles	Water Polo	Water Polo Men's Water Polo	Gold
M	24	188	1.88	88	24.8981	Yugoslavia	YUG	1984 Summer	1984	Summer	Los Angeles	Water Polo	Water Polo Men's Water Polo	Gold
M	26	186	1.86	90	26.0146	Yugoslavia	YUG	1984 Summer	1984	Summer	Los Angeles	Water Polo	Water Polo Men's Water Polo	Gold
M	22	192	1.92	91	24.6853	Yugoslavia	YUG	1984 Summer	1984	Summer	Los Angeles	Water Polo	Water Polo Men's Water Polo	Gold
M	28	193	1.93	93	24.9671	Yugoslavia	YUG	1984 Summer	1984	Summer	Los Angeles	Water Polo	Water Polo Men's Water Polo	Gold
M	24	187	1.87	95	27.1669	Yugoslavia	YUG	1984 Summer	1984	Summer	Los Angeles	Water Polo	Water Polo Men's Water Polo	Gold
M	22	190	1.9	95	26.3158	Yugoslavia	YUG	1984 Summer	1984	Summer	Los Angeles	Water Polo	Water Polo Men's Water Polo	Gold
M	18	195	1.95	97	25.5095	Yugoslavia	YUG	1984 Summer	1984	Summer	Los Angeles	Water Polo	Water Polo Men's Water Polo	Gold
M	23	203	2.03	98	23.7812	Yugoslavia	YUG	1984 Summer	1984	Summer	Los Angeles	Water Polo	Water Polo Men's Water Polo	Gold
M	22	204	2.04	105	25.2307	Yugoslavia	YUG	1984 Summer	1984	Summer	Los Angeles	Water Polo	Water Polo Men's Water Polo	Gold
M	22	190	1.9	82	22.7147	Yugoslavia	YUG	1988 Summer	1988	Summer	Seoul	Water Polo	Water Polo Men's Water Polo	Gold
M	20	192	1.92	82	22.2439	Yugoslavia	YUG	1988 Summer	1988	Summer	Seoul	Water Polo	Water Polo Men's Water Polo	Gold
M	22	198	1.98	85	21.6815	Yugoslavia	YUG	1988 Summer	1988	Summer	Seoul	Water Polo	Water Polo Men's Water Polo	Gold
M	21	197	1.97	88	22.6752	Yugoslavia	YUG	1988 Summer	1988	Summer	Seoul	Water Polo	Water Polo Men's Water Polo	Gold
M	26	192	1.92	91	24.6853	Yugoslavia	YUG	1988 Summer	1988	Summer	Seoul	Water Polo	Water Polo Men's Water Polo	Gold
M	24	197	1.97	91	23.4482	Yugoslavia	YUG	1988 Summer	1988	Summer	Seoul	Water Polo	Water Polo Men's Water Polo	Gold
M	28	187	1.87	95	27.1669	Yugoslavia	YUG	1988 Summer	1988	Summer	Seoul	Water Polo	Water Polo Men's Water Polo	Gold
M	26	190	1.9	95	26.3158	Yugoslavia	YUG	1988 Summer	1988	Summer	Seoul	Water Polo	Water Polo Men's Water Polo	Gold
M	21	197	1.97	95	24.4789	Yugoslavia	YUG	1988 Summer	1988	Summer	Seoul	Water Polo	Water Polo Men's Water Polo	Gold
M	22	195	1.95	97	25.5095	Yugoslavia	YUG	1988 Summer	1988	Summer	Seoul	Water Polo	Water Polo Men's Water Polo	Gold
M	24	196	1.96	102	26.5514	Yugoslavia	YUG	1988 Summer	1988	Summer	Seoul	Water Polo	Water Polo Men's Water Polo	Gold
M	27	204	2.04	105	25.2307	Yugoslavia	YUG	1988 Summer	1988	Summer	Seoul	Water Polo	Water Polo Men's Water Polo	Gold
M	21	201	2.01	115	28.4646	Yugoslavia	YUG	1988 Summer	1988	Summer	Seoul	Water Polo	Water Polo Men's Water Polo	Gold
